# Supplementary material for: The impact of demographic factors and personality traits on nurse compassion fatigue: A cross-sectional analysis
Source: PLoS One. 2025 Jul 31;20(7):e0329270. doi: 10.1371/journal.pone.0329270 (PMC12312956; doi:10.1371/journal.pone.0329270)
Supplement: S1 Data — (XLS) [file pone.0329270.s001.xls]

## Sheet: Sheet1
NO.	Sex	Age	Educational background	Employment	Service years	Monthly income	Title	Marital Status	Department	a3	a5	a8	a10	a12	secondary trauma	s1	a1	a2	a4	a6	a7	a9	a11	a13	job burnout	s2	compassion fatigue	s3	c1	c1r	c6	c11	c16	c16r	c21	c26	c31	c31r	c36	c41	c46	c46r	c51	c56	Neuroticism	x1	c2	c7	c12
1	2	2	2	3	3	3	2	2	8	4	5	2	4	4	19	3.8	4	6	1	2	7	8	8	7	43	5.375	62	4.76923	1	5	2	3	2	4	3	1	3	3	3	1	3	3	5	2	35	2.91667	2	4	3
2	1	3	3	1	3	2	3	1	1	2	1	1	1	1	6	1.2	4	5	2	1	1	1	1	1	16	2	22	1.69231	2	4	1	1	4	2	1	1	3	3	1	3	2	4	2	2	25	2.08333	1	2	1
3	1	3	3	1	3	4	2	1	8	4	5	3	4	4	20	4	5	5	5	4	4	6	5	4	38	4.75	58	4.46154	2	4	3	3	3	3	3	3	3	3	3	3	3	3	3	3	37	3.08333	1	3	3
4	2	2	3	3	2	3	2	2	8	4	3	3	4	1	15	3	3	4	3	4	3	4	4	1	26	3.25	41	3.15385	2	4	2	2	2	4	2	2	3	3	2	2	4	2	4	2	31	2.58333	3	4	2
5	2	4	3	3	4	3	3	1	8	4	5	3	4	4	20	4	6	5	5	6	7	8	8	6	51	6.375	71	5.46154	2	4	3	1	2	4	3	2	3	3	3	3	2	4	4	2	36	3	1	3	3
6	2	3	3	1	4	4	3	1	8	3	3	2	4	2	14	2.8	1	3	2	2	4	5	4	3	24	3	38	2.92308	4	2	2	2	2	4	3	2	3	3	3	2	4	2	1	3	29	2.41667	3	4	3
7	2	2	3	3	2	2	2	1	8	5	5	3	4	3	20	4	5	6	5	5	6	3	1	4	35	4.375	55	4.23077	1	5	3	3	3	3	2	1	2	4	3	3	3	3	2	1	33	2.75	2	3	3
8	1	3	3	1	3	4	2	1	8	2	1	1	1	1	6	1.2	4	4	2	1	1	1	1	1	15	1.875	21	1.61538	2	4	1	1	4	2	1	1	3	3	1	3	2	4	2	2	25	2.08333	1	2	1
9	2	2	3	3	2	2	2	2	8	5	3	3	4	1	16	3.2	3	5	3	2	4	4	4	2	27	3.375	43	3.30769	2	4	2	2	2	4	2	2	3	3	2	2	4	2	3	2	30	2.5	3	4	2
10	1	3	3	1	4	3	2	1	8	5	1	3	2	2	13	2.6	3	5	2	2	2	2	2	2	20	2.5	33	2.53846	2	4	2	2	4	2	2	2	4	2	3	2	4	2	3	2	28	2.33333	1	3	3
11	2	4	2	3	4	4	2	2	8	4	1	2	1	1	9	1.8	4	6	3	2	4	4	2	1	26	3.25	35	2.69231	3	3	2	2	3	3	3	3	3	3	3	3	3	3	2	3	33	2.75	2	2	3
12	2	2	3	3	2	3	2	2	8	5	3	3	2	1	14	2.8	6	7	5	2	8	8	4	4	44	5.5	58	4.46154	2	4	2	3	2	4	4	3	2	4	3	3	3	3	3	3	39	3.25	3	4	4
13	2	2	3	3	2	3	2	1	8	1	3	3	1	2	10	2	4	5	1	1	5	2	6	2	26	3.25	36	2.76923	3	3	3	3	2	4	3	3	3	3	4	3	3	3	3	3	38	3.16667	2	3	3
14	2	2	2	3	3	3	3	1	8	3	1	2	1	1	8	1.6	4	4	5	1	5	5	3	3	30	3.75	38	2.92308	3	3	3	3	2	4	2	3	3	3	2	3	3	3	3	3	35	2.91667	2	4	3
15	2	2	2	3	3	3	2	1	8	5	6	3	5	4	23	4.6	8	8	6	5	8	7	9	5	56	7	79	6.07692	1	5	1	5	1	5	5	1	1	5	2	1	1	5	2	3	40	3.33333	5	2	5
16	2	2	3	3	1	1	2	2	8	7	2	4	5	2	20	4	7	6	7	3	10	9	2	7	51	6.375	71	5.46154	4	2	5	5	3	3	3	4	2	4	5	5	2	4	4	4	48	4	1	3	3
17	2	2	3	3	1	1	2	2	8	5	5	3	5	2	20	4	4	5	5	1	5	4	3	1	28	3.5	48	3.69231	2	4	3	5	2	4	3	3	2	4	3	4	3	3	4	3	43	3.58333	3	5	4
18	2	3	3	3	3	3	2	1	8	5	5	4	4	2	20	4	4	4	1	1	3	5	4	4	26	3.25	46	3.53846	3	3	4	3	3	3	3	3	3	3	3	3	3	3	2	3	36	3	2	3	3
19	2	2	3	3	1	1	1	2	8	7	2	4	3	1	17	3.4	7	8	7	1	8	7	9	1	48	6	65	5	2	4	3	3	2	4	2	3	3	3	3	3	2	4	1	3	36	3	1	3	3
20	2	2	3	1	2	2	2	1	8	2	1	1	1	1	6	1.2	2	3	2	1	7	1	1	1	18	2.25	24	1.84615	1	5	3	2	4	2	5	2	2	4	2	4	4	2	1	1	33	2.75	5	5	2
21	2	3	3	1	3	3	3	1	8	2	1	3	2	1	9	1.8	3	3	5	1	4	3	5	1	25	3.125	34	2.61538	2	4	4	3	3	3	3	3	3	3	2	2	3	3	1	3	34	2.83333	2	3	3
22	2	2	3	3	4	4	2	1	8	1	3	1	2	2	9	1.8	2	3	1	1	1	5	2	2	17	2.125	26	2	2	4	1	2	1	5	1	1	1	5	3	1	3	3	3	1	30	2.5	1	2	3
23	2	3	3	3	4	4	2	1	8	5	5	3	5	4	22	4.4	4	4	5	4	4	5	4	4	34	4.25	56	4.30769	3	3	3	3	3	3	3	3	3	3	3	3	3	3	4	3	37	3.08333	2	3	3
24	2	2	3	3	1	1	1	2	8	7	7	5	5	2	26	5.2	4	7	5	3	9	6	7	3	44	5.5	70	5.38462	2	4	3	4	4	2	2	3	3	3	4	4	4	2	3	4	38	3.16667	2	5	4
25	2	2	3	3	1	1	1	2	8	5	5	5	4	3	22	4.4	6	8	5	4	9	8	3	6	49	6.125	71	5.46154	3	3	3	4	4	2	3	2	2	4	3	2	3	3	3	3	35	2.91667	2	4	4
26	2	2	3	3	1	1	2	1	8	3	5	5	5	4	22	4.4	3	5	5	4	5	5	4	4	35	4.375	57	4.38462	2	4	2	2	2	4	2	2	2	4	2	2	2	4	3	2	33	2.75	1	2	2
27	2	3	3	3	3	3	3	1	2	5	5	4	5	5	24	4.8	5	5	5	3	5	3	5	5	36	4.5	60	4.61538	3	3	4	2	3	3	4	2	2	4	2	5	3	3	2	2	36	3	3	3	2
28	2	2	3	1	2	2	2	1	2	1	3	3	3	2	12	2.4	4	5	7	7	7	5	4	6	45	5.625	57	4.38462	3	3	3	3	3	3	3	3	3	3	3	3	3	3	3	3	36	3	2	3	3
29	2	2	3	1	2	2	2	1	2	1	1	1	1	1	5	1	3	3	3	5	4	5	2	5	30	3.75	35	2.69231	4	2	3	3	3	3	2	2	4	2	2	4	1	5	3	1	32	2.66667	1	3	3
30	2	2	3	3	2	2	2	1	2	5	6	5	5	5	26	5.2	8	6	6	5	7	6	5	5	48	6	74	5.69231	3	3	3	3	3	3	3	3	3	3	3	3	3	3	3	3	36	3	2	3	3
31	2	3	3	3	4	3	2	1	2	5	6	4	5	4	24	4.8	4	4	5	4	4	5	5	4	35	4.375	59	4.53846	3	3	3	3	3	3	3	3	3	3	3	3	3	3	3	3	36	3	2	3	3
32	2	3	3	3	4	3	3	1	2	3	3	4	4	4	18	3.6	5	5	4	3	5	7	5	5	39	4.875	57	4.38462	3	3	2	3	2	4	3	4	3	3	3	3	3	3	3	3	37	3.08333	2	3	3
33	2	3	3	3	4	3	2	1	2	5	1	4	5	4	19	3.8	4	4	7	2	5	6	4	5	37	4.625	56	4.30769	2	4	3	3	3	3	3	2	3	3	3	3	2	4	3	4	38	3.16667	1	3	3
34	2	3	3	3	3	2	2	1	3	4	4	4	2	2	16	3.2	2	7	4	2	5	3	1	1	25	3.125	41	3.15385	3	3	1	1	5	1	1	1	3	3	1	3	5	1	3	1	20	1.66667	5	2	1
35	2	2	3	3	3	2	3	1	3	2	3	3	3	2	13	2.6	2	2	2	2	3	2	2	2	17	2.125	30	2.30769	2	4	2	4	4	2	4	4	4	2	3	3	3	3	3	3	37	3.08333	1	2	4
36	2	2	3	3	3	2	2	1	3	6	8	5	6	6	31	6.2	5	5	6	5	6	6	5	6	44	5.5	75	5.76923	3	3	3	3	4	2	3	3	3	3	3	3	3	3	3	3	35	2.91667	3	3	3
37	2	2	2	3	3	3	2	1	3	1	1	4	1	1	8	1.6	4	4	1	4	4	5	4	4	30	3.75	38	2.92308	3	3	3	3	3	3	3	1	3	3	2	3	3	3	3	1	31	2.58333	2	5	3
38	2	2	3	3	3	3	2	1	3	4	4	4	3	2	17	3.4	4	5	3	2	6	6	3	2	31	3.875	48	3.69231	2	4	2	2	3	3	3	2	3	3	2	2	3	3	2	1	29	2.41667	2	3	3
39	2	2	3	3	2	2	2	2	3	3	2	5	2	1	13	2.6	7	7	7	4	5	8	5	4	47	5.875	60	4.61538	1	5	4	4	1	5	4	4	2	4	3	4	2	4	1	3	45	3.75	1	2	4
40	2	2	3	3	2	2	2	1	3	5	5	5	5	4	24	4.8	4	5	5	4	5	5	4	4	36	4.5	60	4.61538	4	2	4	4	4	2	4	4	4	2	4	4	4	2	4	4	40	3.33333	3	4	4
41	2	2	3	3	2	2	2	2	3	7	5	5	7	6	30	6	7	4	3	4	7	8	3	7	43	5.375	73	5.61538	1	5	3	5	1	5	4	4	2	4	4	5	1	5	4	3	51	4.25	1	4	4
42	2	2	3	3	2	2	3	2	3	3	1	1	1	1	7	1.4	7	1	1	1	2	1	1	1	15	1.875	22	1.69231	3	3	3	2	5	1	2	2	3	3	3	3	2	4	2	2	30	2.5	2	3	2
43	2	3	3	3	4	4	2	1	3	2	2	3	3	3	13	2.6	7	6	3	1	8	5	9	7	46	5.75	59	4.53846	1	5	2	5	2	4	5	3	3	3	3	3	3	3	3	2	41	3.41667	2	2	5
44	2	2	3	3	2	2	2	2	3	1	1	1	2	1	6	1.2	3	6	3	1	6	3	2	4	28	3.5	34	2.61538	3	3	4	4	2	4	2	3	3	3	2	4	2	4	2	3	38	3.16667	2	3	4
45	2	2	3	3	3	2	2	2	3	7	7	5	5	6	30	6	7	8	4	4	9	8	6	6	52	6.5	82	6.30769	1	5	3	3	4	2	4	3	2	4	3	4	2	4	1	4	40	3.33333	1	3	5
46	2	3	3	3	4	3	2	1	3	6	6	3	5	5	25	5	8	8	7	5	5	6	5	7	51	6.375	76	5.84615	1	5	3	5	1	5	2	3	3	3	3	3	3	3	1	4	40	3.33333	3	2	5
47	2	3	3	3	4	4	2	1	3	5	5	3	5	3	21	4.2	5	5	1	4	8	4	3	1	31	3.875	52	4	1	5	3	3	3	3	3	3	3	3	3	3	3	3	3	3	38	3.16667	1	3	3
48	2	3	3	3	3	2	3	1	3	4	7	3	4	1	19	3.8	5	6	3	5	6	4	1	2	32	4	51	3.92308	1	5	4	5	5	1	3	4	3	3	5	2	3	3	4	4	43	3.58333	4	5	4
49	2	3	3	3	4	3	3	1	3	2	1	2	2	1	8	1.6	6	4	2	1	1	3	1	1	19	2.375	27	2.07692	3	3	1	2	4	2	3	3	4	2	3	2	4	2	2	3	28	2.33333	1	4	2
50	2	2	3	3	1	2	2	2	3	1	2	1	1	1	6	1.2	1	3	1	1	2	1	1	1	11	1.375	17	1.30769	5	1	1	1	5	1	1	1	2	4	4	1	4	2	1	2	20	1.66667	2	5	1
51	2	2	3	3	3	2	2	2	3	4	3	4	4	3	18	3.6	5	6	3	2	5	3	1	4	29	3.625	47	3.61538	3	3	2	3	3	3	2	2	2	4	3	3	4	2	3	3	33	2.75	2	3	3
52	2	3	3	3	4	3	3	1	2	4	5	4	4	2	19	3.8	6	6	5	1	7	7	8	3	43	5.375	62	4.76923	2	4	4	5	2	4	4	2	2	4	3	4	2	4	3	4	45	3.75	1	3	4
53	1	2	3	3	1	1	1	2	2	4	1	5	1	1	12	2.4	4	5	4	1	7	3	4	1	29	3.625	41	3.15385	3	3	4	3	2	4	3	3	2	4	3	3	2	4	3	3	40	3.33333	1	3	3
54	2	2	3	3	1	1	1	2	2	1	1	3	2	1	8	1.6	3	3	2	1	2	2	1	1	15	1.875	23	1.76923	3	3	4	4	5	1	2	4	3	3	2	1	2	4	4	3	35	2.91667	2	3	2
55	2	2	3	3	1	1	1	2	2	5	4	5	5	4	23	4.6	4	5	2	4	5	5	4	4	33	4.125	56	4.30769	3	3	3	3	3	3	3	3	3	3	3	3	3	3	3	3	36	3	2	3	3
56	2	2	3	1	2	3	2	1	2	5	5	5	5	5	25	5	5	6	7	5	5	6	5	4	43	5.375	68	5.23077	3	3	3	3	3	3	3	3	3	3	3	3	3	3	1	3	34	2.83333	2	3	3
57	2	4	2	3	4	3	2	1	2	5	3	3	4	3	18	3.6	5	5	3	1	4	4	2	5	29	3.625	47	3.61538	4	2	3	3	3	3	3	2	3	3	4	4	3	3	3	3	36	3	2	4	3
58	2	2	3	1	2	2	2	1	2	5	3	5	4	5	22	4.4	6	8	6	4	10	7	7	6	54	6.75	76	5.84615	1	5	2	4	3	3	3	1	2	4	2	4	2	4	3	3	38	3.16667	1	2	4
59	2	2	3	3	3	2	2	1	2	1	1	1	1	1	5	1	1	1	1	4	1	1	1	4	14	1.75	19	1.46154	5	1	1	1	5	1	1	1	5	1	1	1	5	1	3	1	14	1.16667	5	5	1
60	2	2	3	3	3	2	2	2	2	5	5	5	4	4	23	4.6	4	5	5	4	5	5	4	4	36	4.5	59	4.53846	3	3	3	3	3	3	3	3	3	3	3	3	3	3	3	3	36	3	2	3	3
61	2	2	3	3	2	2	2	1	2	5	1	1	1	1	9	1.8	4	6	1	1	4	2	2	1	21	2.625	30	2.30769	3	3	2	2	5	1	3	1	3	3	1	2	4	2	3	1	24	2	1	3	3
62	2	2	3	3	3	3	2	1	2	4	4	6	4	5	23	4.6	8	8	6	4	8	9	9	6	58	7.25	81	6.23077	1	5	3	5	4	2	3	4	1	5	4	4	3	3	4	3	45	3.75	2	5	4
63	2	2	3	3	1	2	2	2	1	5	7	5	3	5	25	5	7	9	9	6	9	9	8	8	65	8.125	90	6.92308	4	2	3	4	4	2	4	4	3	3	3	5	4	2	4	3	39	3.25	2	4	4
64	2	2	3	3	2	2	2	2	2	2	1	2	1	1	7	1.4	4	4	2	1	3	1	1	1	17	2.125	24	1.84615	3	3	3	3	1	5	3	3	3	3	3	3	3	3	2	3	37	3.08333	2	2	3
65	2	2	3	1	2	2	2	2	3	7	3	7	4	3	24	4.8	6	7	7	7	10	10	9	7	63	7.875	87	6.69231	1	5	5	4	3	3	4	5	3	3	4	5	2	4	3	5	50	4.16667	1	3	4
66	2	2	3	3	2	2	2	1	3	7	7	7	4	6	31	6.2	7	7	7	6	8	8	7	7	57	7.125	88	6.76923	1	5	5	5	2	4	4	4	2	4	3	3	1	5	2	3	47	3.91667	2	3	5
67	2	2	3	3	2	2	2	2	2	6	6	5	4	5	26	5.2	7	8	10	5	6	6	5	4	51	6.375	77	5.92308	3	3	3	3	3	3	3	3	3	3	3	3	3	3	1	3	34	2.83333	2	3	3
68	2	2	3	3	2	2	2	1	2	6	7	5	4	5	27	5.4	8	10	6	6	6	9	9	7	61	7.625	88	6.76923	2	4	3	3	3	3	3	3	3	3	3	3	3	3	1	3	35	2.91667	1	3	3
69	2	3	3	3	4	3	3	1	2	2	1	3	2	1	9	1.8	2	3	1	6	3	2	1	6	24	3	33	2.53846	3	3	2	2	1	5	1	1	1	5	1	1	1	5	3	1	30	2.5	3	5	2
70	2	3	3	3	4	3	3	2	2	5	5	4	4	5	23	4.6	5	6	5	6	4	6	5	6	43	5.375	66	5.07692	3	3	2	3	3	3	3	3	3	3	3	3	3	3	3	3	35	2.91667	2	2	3
71	2	3	3	3	4	3	2	1	2	6	5	4	4	5	24	4.8	6	6	6	5	4	6	5	5	43	5.375	67	5.15385	3	3	3	3	3	3	3	3	3	3	3	3	3	3	3	3	36	3	2	3	3
72	2	4	2	3	4	2	3	1	2	1	1	2	1	1	6	1.2	1	1	1	1	2	1	1	1	9	1.125	15	1.15385	3	3	2	2	2	4	2	1	3	3	1	3	3	3	3	3	30	2.5	2	3	3
73	2	2	3	3	1	2	1	2	1	7	5	5	3	5	25	5	6	8	2	2	9	4	7	2	40	5	65	5	2	4	5	4	2	4	5	2	2	4	2	2	2	4	4	2	42	3.5	1	5	2
74	2	2	3	3	3	3	3	1	2	2	1	2	1	1	7	1.4	4	7	9	1	7	6	7	5	46	5.75	53	4.07692	3	3	2	4	4	2	2	2	4	2	1	3	4	2	1	3	27	2.25	2	1	2
75	2	3	3	3	4	3	3	1	2	1	1	1	3	1	7	1.4	6	4	2	1	8	4	4	1	30	3.75	37	2.84615	1	5	3	3	3	3	3	1	4	2	1	2	3	3	1	3	30	2.5	1	1	3
76	2	3	3	3	4	3	2	1	3	4	4	4	3	3	18	3.6	2	5	4	2	3	2	3	2	23	2.875	41	3.15385	2	4	1	2	3	3	2	1	2	4	2	2	3	3	3	1	28	2.33333	2	4	3
77	2	3	3	3	4	2	3	1	2	1	1	1	1	1	5	1	1	1	1	1	1	1	1	1	8	1	13	1	5	1	1	1	5	1	1	1	5	1	1	1	5	1	1	1	12	1	1	1	1
78	2	2	3	3	2	2	2	2	2	3	3	2	1	1	10	2	4	4	7	1	4	2	3	1	26	3.25	36	2.76923	3	3	4	2	2	4	3	2	3	3	1	2	4	2	1	2	29	2.41667	3	4	2
79	2	3	3	3	4	3	2	1	2	4	4	1	2	1	12	2.4	5	5	2	1	1	2	1	1	18	2.25	30	2.30769	3	3	2	2	4	2	2	1	3	3	2	3	3	3	4	1	28	2.33333	2	4	2
80	2	4	2	3	4	3	3	2	2	2	1	1	1	2	7	1.4	1	5	1	1	2	1	2	1	14	1.75	21	1.61538	4	2	1	1	5	1	1	1	1	5	1	1	5	1	3	1	19	1.58333	5	5	1
81	2	2	3	3	3	3	2	2	2	3	3	3	3	4	16	3.2	2	2	3	2	2	3	3	4	21	2.625	37	2.84615	3	3	3	3	3	3	3	3	3	3	3	3	3	3	3	3	36	3	2	3	3
82	2	2	3	3	3	3	2	1	2	4	1	1	1	2	9	1.8	3	1	2	1	1	1	3	1	13	1.625	22	1.69231	2	4	3	1	4	2	1	3	4	2	2	2	3	3	2	2	27	2.25	2	3	3
83	2	2	3	3	2	2	2	1	2	1	1	1	4	2	9	1.8	4	5	1	1	6	5	4	4	30	3.75	39	3	3	3	2	3	1	5	2	2	3	3	3	3	3	3	4	1	34	2.83333	2	3	2
84	2	3	3	3	4	3	3	1	2	7	6	5	5	5	28	5.6	3	3	7	6	5	6	5	6	41	5.125	69	5.30769	4	2	3	3	4	2	3	3	4	2	3	3	3	3	3	3	33	2.75	3	3	3
85	2	4	3	1	4	4	4	1	8	4	1	5	1	5	16	3.2	7	4	2	4	8	5	2	3	35	4.375	51	3.92308	1	5	4	5	3	3	5	2	1	5	1	3	1	5	1	2	41	3.41667	2	1	5
86	2	2	3	3	2	3	2	2	1	5	5	5	3	4	22	4.4	4	4	5	4	4	5	4	4	34	4.25	56	4.30769	2	4	3	3	3	3	3	3	3	3	3	3	3	3	2	3	36	3	2	3	3
87	2	2	3	1	2	2	2	2	2	6	2	6	5	5	24	4.8	8	9	8	4	10	9	9	9	66	8.25	90	6.92308	1	5	5	5	3	3	4	5	4	2	3	5	3	3	3	4	47	3.91667	2	3	5
88	2	3	3	3	4	3	2	1	2	5	3	6	3	3	20	4	4	6	7	2	7	3	6	1	36	4.5	56	4.30769	2	4	4	3	2	4	2	2	3	3	2	3	2	4	1	3	35	2.91667	2	4	3
89	2	2	3	3	2	2	2	1	2	7	7	6	5	6	31	6.2	6	7	7	4	9	8	6	5	52	6.5	83	6.38462	2	4	5	4	3	3	4	4	3	3	3	4	2	4	3	4	45	3.75	2	3	4
90	2	2	3	3	2	1	2	2	2	4	4	6	4	6	24	4.8	6	5	8	4	10	7	6	5	51	6.375	75	5.76923	1	5	5	5	1	5	4	4	1	5	2	5	1	5	5	4	54	4.5	2	3	5
91	2	2	3	3	2	2	2	2	2	6	8	6	6	7	33	6.6	6	7	4	7	9	9	4	7	53	6.625	86	6.61538	1	5	3	5	1	5	5	3	1	5	3	3	1	5	2	3	47	3.91667	2	3	5
92	2	3	3	1	4	2	3	1	1	1	1	1	1	1	5	1	1	2	1	1	1	1	1	1	9	1.125	14	1.07692	5	1	1	1	5	1	1	1	5	1	1	1	5	1	1	1	12	1	5	5	1
93	2	3	3	3	4	3	3	1	2	5	5	5	4	4	23	4.6	6	6	4	4	7	4	4	4	39	4.875	62	4.76923	3	3	3	3	3	3	3	3	3	3	2	3	2	4	4	2	36	3	3	4	4
94	2	2	3	3	2	2	2	2	2	3	5	6	5	5	24	4.8	7	8	5	6	10	8	9	7	60	7.5	84	6.46154	1	5	2	3	3	3	3	3	1	5	2	3	3	3	3	2	37	3.08333	4	5	3
95	2	2	3	3	2	2	2	1	2	6	6	6	5	6	29	5.8	5	6	6	3	6	6	5	5	42	5.25	71	5.46154	2	4	3	3	3	3	3	3	3	3	3	3	3	3	3	3	37	3.08333	2	4	3
96	1	3	3	1	4	2	3	1	2	5	1	5	5	1	17	3.4	8	8	2	1	10	9	8	8	54	6.75	71	5.46154	1	5	3	5	4	2	5	1	3	3	5	4	2	4	5	5	47	3.91667	1	4	3
97	2	3	3	3	4	3	2	1	2	5	5	2	1	2	15	3	5	4	3	1	5	2	1	1	22	2.75	37	2.84615	2	4	2	3	2	4	3	2	3	3	2	3	3	3	2	3	34	2.83333	1	4	3
98	1	2	3	3	1	2	1	2	3	8	8	7	6	5	34	6.8	4	5	5	4	10	10	9	9	56	7	90	6.92308	1	5	5	5	1	5	5	5	1	5	5	1	1	5	3	5	54	4.5	1	1	5
99	2	4	3	3	4	3	3	1	2	3	3	4	3	1	14	2.8	3	5	6	8	2	3	2	9	38	4.75	52	4	3	3	4	2	4	2	3	3	3	3	3	3	3	3	2	4	35	2.91667	3	4	2
100	2	2	3	3	1	1	1	2	2	1	1	2	2	1	7	1.4	2	4	1	8	4	2	2	9	32	4	39	3	4	2	1	2	2	4	1	1	2	4	3	2	4	2	2	2	26	2.16667	3	3	2
101	2	2	3	3	1	1	2	2	2	3	1	3	2	1	10	2	5	6	3	1	8	5	2	1	31	3.875	41	3.15385	3	3	3	3	2	4	3	4	3	3	3	3	2	4	3	3	39	3.25	1	2	4
102	2	3	3	1	4	3	3	1	2	5	3	4	3	2	17	3.4	7	6	3	1	5	2	3	5	32	4	49	3.76923	2	4	3	4	5	1	4	4	4	2	4	3	3	3	4	2	38	3.16667	3	3	3
103	2	2	3	3	1	1	1	2	2	7	7	4	3	3	24	4.8	2	4	7	1	7	8	3	1	33	4.125	57	4.38462	2	4	4	2	3	3	5	3	2	4	3	3	3	3	2	3	39	3.25	3	5	4
104	2	2	3	3	1	1	1	2	2	1	1	1	1	1	5	1	4	1	1	5	1	1	1	8	22	2.75	27	2.07692	4	2	1	1	4	2	1	1	5	1	1	2	4	2	2	2	18	1.5	3	5	1
105	2	2	3	3	1	1	1	2	2	3	3	3	3	2	14	2.8	2	3	3	1	3	3	2	5	22	2.75	36	2.76923	3	3	3	3	2	4	3	1	3	3	1	3	3	3	4	3	34	2.83333	2	3	1
106	2	2	3	1	2	2	2	1	2	7	7	6	6	6	32	6.4	6	7	6	4	7	8	7	2	47	5.875	79	6.07692	5	1	4	4	4	2	4	4	5	1	4	4	4	2	5	4	39	3.25	4	4	4
107	2	2	3	3	2	1	1	2	2	3	1	4	3	1	12	2.4	4	3	3	1	5	5	3	1	25	3.125	37	2.84615	3	3	3	5	2	4	2	3	4	2	1	3	2	4	1	2	33	2.75	3	4	2
108	2	4	3	1	4	4	3	1	1	6	7	4	5	5	27	5.4	5	5	6	1	7	8	9	3	44	5.5	71	5.46154	3	3	4	3	3	3	4	3	3	3	4	3	4	2	4	4	40	3.33333	3	3	2
109	2	2	3	3	3	3	2	2	2	3	3	2	2	2	12	2.4	1	1	1	8	7	2	4	9	33	4.125	45	3.46154	1	5	4	3	3	3	3	3	3	3	3	3	3	3	3	3	39	3.25	2	3	3
110	2	2	3	3	2	1	2	1	2	9	9	7	8	7	40	8	8	10	10	8	9	10	9	9	73	9.125	113	8.69231	1	5	5	5	3	3	4	4	4	2	4	4	4	2	4	4	46	3.83333	1	5	5
111	2	2	3	3	1	1	2	2	2	7	1	1	1	1	11	2.2	5	9	5	1	6	4	2	1	33	4.125	44	3.38462	2	4	3	3	3	3	3	4	4	2	2	3	2	4	2	2	35	2.91667	2	4	3
112	2	2	3	1	2	2	2	1	2	2	1	5	1	2	11	2.2	6	3	1	1	7	6	8	5	37	4.625	48	3.69231	4	2	1	5	3	3	4	1	5	1	1	5	3	3	4	1	31	2.58333	1	3	4
113	2	2	3	3	1	1	1	2	2	1	1	3	1	1	7	1.4	4	7	2	1	4	2	1	1	22	2.75	29	2.23077	3	3	4	2	5	1	2	1	2	4	1	5	5	1	4	2	30	2.5	5	5	1
114	2	3	3	3	4	2	3	1	1	4	5	5	6	4	24	4.8	6	7	6	5	9	9	9	8	59	7.375	83	6.38462	1	5	2	5	1	5	5	5	1	5	2	5	1	5	5	4	53	4.41667	1	4	5
115	2	3	3	1	4	3	3	1	1	5	1	3	3	3	15	3	6	6	7	1	4	6	3	5	38	4.75	53	4.07692	1	5	4	4	4	2	4	4	3	3	4	3	4	2	4	4	43	3.58333	1	4	4
116	2	3	3	1	4	3	4	1	2	3	2	3	4	3	15	3	5	4	4	4	3	4	3	2	29	3.625	44	3.38462	2	4	3	2	3	3	2	1	2	4	2	3	3	3	2	1	30	2.5	2	4	2
117	2	3	3	1	4	4	3	1	1	3	1	2	2	1	9	1.8	4	5	3	1	1	3	1	1	19	2.375	28	2.15385	1	5	4	4	4	2	4	2	4	2	4	4	4	2	2	4	39	3.25	2	4	4
118	2	3	3	1	4	4	4	1	1	1	2	2	5	4	14	2.8	5	6	5	1	4	5	9	3	38	4.75	52	4	3	3	3	4	4	2	3	2	3	3	3	3	3	3	3	3	35	2.91667	1	3	3
119	2	3	3	3	4	3	3	1	2	2	5	3	3	5	18	3.6	3	5	3	1	9	3	2	1	27	3.375	45	3.46154	4	2	2	3	5	1	5	3	5	1	5	5	3	3	2	4	36	3	4	5	4
120	2	3	3	3	3	3	2	1	1	3	3	2	3	1	12	2.4	5	2	1	1	1	5	1	1	17	2.125	29	2.23077	4	2	2	2	2	4	1	1	4	2	2	3	2	4	1	1	25	2.08333	2	4	2
121	2	3	3	3	3	4	3	1	1	3	3	2	1	1	10	2	4	4	3	1	2	5	2	1	22	2.75	32	2.46154	3	3	4	4	2	4	4	4	3	3	5	3	2	4	4	4	46	3.83333	1	2	4
122	2	4	3	3	4	3	2	1	1	3	3	2	3	1	12	2.4	6	4	2	4	7	5	4	4	36	4.5	48	3.69231	3	3	3	4	2	4	3	3	2	4	2	2	3	3	2	3	36	3	1	2	4
123	2	4	3	3	4	4	3	1	1	4	3	2	2	3	14	2.8	5	4	3	3	7	5	2	3	32	4	46	3.53846	3	3	1	3	4	2	2	2	3	3	3	3	3	3	1	3	29	2.41667	2	4	3
124	2	3	3	3	4	3	2	1	1	5	4	4	5	3	21	4.2	4	4	3	1	4	3	1	1	21	2.625	42	3.23077	1	5	3	2	2	4	1	3	3	3	3	2	5	1	1	3	31	2.58333	4	5	2
125	2	3	3	3	4	4	2	1	1	2	1	1	1	1	6	1.2	2	2	1	1	1	1	1	1	10	1.25	16	1.23077	3	3	1	3	3	3	1	1	3	3	1	4	4	2	3	3	28	2.33333	3	4	1
126	2	2	3	3	2	3	2	1	1	3	3	3	3	2	14	2.8	4	4	3	2	3	3	3	2	24	3	38	2.92308	3	3	3	3	4	2	2	2	4	2	1	3	4	2	2	2	27	2.25	2	3	2
127	2	3	3	3	4	3	3	1	1	4	2	3	2	1	12	2.4	3	6	9	1	7	8	7	2	43	5.375	55	4.23077	2	4	5	5	4	2	4	5	1	5	5	5	2	4	3	5	52	4.33333	1	4	1
128	2	3	3	1	4	4	3	1	1	2	2	2	1	1	8	1.6	2	2	2	1	1	2	1	1	12	1.5	20	1.53846	3	3	2	3	5	1	1	1	4	2	2	3	5	1	3	3	25	2.08333	2	3	2
129	2	3	2	3	3	3	2	1	1	4	2	2	2	1	11	2.2	1	2	1	2	8	2	1	2	19	2.375	30	2.30769	3	3	2	4	2	4	1	1	3	3	3	3	2	4	3	1	32	2.66667	2	5	3
130	2	2	3	3	1	2	1	2	1	2	1	3	3	1	10	2	2	5	2	2	2	2	2	2	19	2.375	29	2.23077	3	3	2	3	2	4	2	2	2	4	4	3	3	3	1	2	33	2.75	1	2	2
131	2	4	3	1	4	2	3	1	1	3	1	2	1	1	8	1.6	3	3	1	1	3	1	1	1	14	1.75	22	1.69231	2	4	1	3	3	3	1	1	3	3	3	3	3	3	3	3	31	2.58333	2	1	3
132	2	2	3	3	3	2	2	1	1	5	6	3	4	5	23	4.6	4	6	1	2	10	9	9	9	50	6.25	73	5.61538	1	5	2	3	2	4	3	1	3	3	3	1	3	3	2	2	32	2.66667	2	4	3
133	1	3	3	1	3	2	2	1	1	6	6	4	6	4	26	5.2	6	7	6	5	6	6	5	5	46	5.75	72	5.53846	2	4	3	3	3	3	3	3	3	3	3	3	3	3	3	3	37	3.08333	1	3	3
134	2	4	3	3	4	3	3	1	3	6	5	5	6	6	28	5.6	7	6	6	7	8	8	8	8	58	7.25	86	6.61538	2	4	3	1	2	4	3	2	3	3	3	3	2	4	3	2	35	2.91667	1	3	3
135	2	3	3	1	4	3	2	1	8	3	3	4	5	3	18	3.6	1	3	2	2	5	5	4	3	25	3.125	43	3.30769	4	2	2	2	2	4	3	2	3	3	3	2	4	2	1	3	29	2.41667	3	4	3
136	2	2	3	3	2	2	2	1	3	5	6	3	4	4	22	4.4	5	6	5	5	6	3	1	4	35	4.375	57	4.38462	1	5	3	3	3	3	2	1	2	4	3	3	3	3	2	1	33	2.75	2	3	3
137	1	3	3	1	4	4	2	1	8	4	1	3	2	2	12	2.4	3	5	2	2	2	2	2	2	20	2.5	32	2.46154	2	4	2	2	4	2	2	2	4	2	3	2	4	2	2	2	27	2.25	1	3	3
138	2	4	2	3	4	3	2	2	8	4	1	4	1	3	13	2.6	5	6	3	2	4	4	2	1	27	3.375	40	3.07692	3	3	2	2	3	3	3	3	3	3	3	3	3	3	3	3	34	2.83333	2	2	3
139	2	2	3	3	2	1	2	2	8	5	3	4	2	1	15	3	7	8	5	1	10	8	4	2	45	5.625	60	4.61538	2	4	2	3	2	4	4	3	2	4	3	3	3	3	3	3	39	3.25	3	4	4
140	2	2	3	3	2	2	2	1	8	1	3	4	1	2	11	2.2	4	6	1	1	6	2	6	2	28	3.5	39	3	3	3	3	3	2	4	3	3	3	3	4	3	3	3	2	3	37	3.08333	2	3	3
141	2	2	3	3	3	4	2	1	1	3	1	2	1	1	8	1.6	4	4	5	1	5	5	3	3	30	3.75	38	2.92308	3	3	3	3	2	4	2	3	3	3	2	3	3	3	2	3	34	2.83333	2	4	3
142	2	2	3	3	3	4	2	1	3	5	6	5	6	6	28	5.6	9	8	6	6	8	9	9	6	61	7.625	89	6.84615	1	5	1	5	1	5	5	1	1	5	2	1	1	5	4	3	42	3.5	5	2	5
143	2	2	3	3	1	2	2	2	8	7	2	5	5	2	21	4.2	7	6	7	3	10	9	2	7	51	6.375	72	5.53846	4	2	5	5	3	3	3	4	2	4	5	5	2	4	4	4	48	4	1	3	3
144	2	2	3	3	1	2	2	2	8	5	5	3	6	3	22	4.4	4	5	5	1	5	4	3	1	28	3.5	50	3.84615	2	4	3	5	2	4	3	3	2	4	3	4	3	3	3	3	42	3.5	3	5	4
145	2	3	3	3	3	3	2	1	8	6	5	3	4	2	20	4	4	4	1	1	3	5	4	4	26	3.25	46	3.53846	3	3	4	3	3	3	3	3	3	3	3	3	3	3	3	3	37	3.08333	2	3	3
146	2	2	3	3	1	1	1	2	8	7	2	4	3	1	17	3.4	7	8	7	1	8	7	9	7	54	6.75	71	5.46154	2	4	3	3	2	4	2	3	3	3	3	3	2	4	3	3	38	3.16667	1	3	3
147	2	2	3	1	2	3	2	1	8	2	1	1	1	1	6	1.2	2	2	2	1	6	1	1	1	16	2	22	1.69231	1	5	3	2	4	2	5	2	2	4	2	4	4	2	2	1	34	2.83333	4	5	2
148	2	3	3	1	3	3	3	1	8	2	1	3	2	1	9	1.8	3	3	5	1	4	3	5	1	25	3.125	34	2.61538	2	4	4	3	3	3	3	3	3	3	2	2	3	3	3	3	36	3	2	3	3
149	2	2	3	3	4	3	1	1	8	1	3	1	2	2	9	1.8	2	3	1	4	1	5	2	4	22	2.75	31	2.38462	2	4	1	2	1	5	1	1	1	5	3	1	3	3	2	1	29	2.41667	1	2	3
150	2	4	2	3	4	3	3	1	8	5	5	5	4	4	23	4.6	4	4	5	4	4	5	4	4	34	4.25	57	4.38462	3	3	3	3	3	3	3	3	3	3	3	3	3	3	3	3	36	3	2	3	3
151	2	2	3	3	1	1	1	2	3	9	8	6	6	2	31	6.2	4	7	5	3	9	6	7	3	44	5.5	75	5.76923	2	4	3	4	4	2	2	3	3	3	4	4	4	2	3	4	38	3.16667	2	5	4
152	2	2	3	3	1	1	1	2	8	5	5	5	4	3	22	4.4	6	8	5	4	9	8	3	6	49	6.125	71	5.46154	3	3	3	4	4	2	3	2	2	4	3	2	3	3	3	3	35	2.91667	2	4	4
153	2	2	3	3	1	1	2	1	8	3	5	5	5	4	22	4.4	3	5	5	4	5	5	4	4	35	4.375	57	4.38462	2	4	2	2	2	4	2	2	2	4	2	2	2	4	2	2	32	2.66667	1	2	2
154	2	3	3	1	3	3	3	1	2	5	5	5	4	5	24	4.8	5	6	5	3	5	3	5	5	37	4.625	61	4.69231	3	3	4	2	3	3	4	2	2	4	2	5	3	3	2	2	36	3	5	3	2
155	2	2	3	1	2	2	2	1	8	1	3	3	3	2	12	2.4	4	5	7	7	8	5	4	6	46	5.75	58	4.46154	3	3	3	3	3	3	3	3	3	3	3	3	3	3	3	3	36	3	2	3	3
156	2	2	3	1	2	1	2	1	2	1	1	1	1	1	5	1	3	3	3	1	4	5	2	3	24	3	29	2.23077	4	2	3	3	3	3	2	2	4	2	2	4	1	5	1	1	30	2.5	1	3	3
157	2	2	3	3	2	2	2	1	2	6	6	6	4	5	27	5.4	9	6	6	5	8	6	5	5	50	6.25	77	5.92308	3	3	3	3	3	3	3	3	3	3	3	3	3	3	4	3	37	3.08333	2	3	3
158	2	4	2	3	4	2	2	1	3	5	6	5	5	4	25	5	4	5	5	4	5	5	5	4	37	4.625	62	4.76923	3	3	3	3	3	3	3	3	3	3	3	3	3	3	3	3	36	3	2	3	3
159	2	3	3	3	4	3	3	1	8	3	3	5	4	5	20	4	5	5	4	2	6	7	5	5	39	4.875	59	4.53846	3	3	2	3	2	4	3	4	3	3	3	3	3	3	3	3	37	3.08333	2	3	3
160	2	3	3	3	4	3	2	1	2	5	1	5	5	4	20	4	4	4	8	2	6	6	4	5	39	4.875	59	4.53846	2	4	3	3	3	3	3	2	3	3	3	3	2	4	3	4	38	3.16667	1	3	3
161	2	3	3	3	3	4	2	1	3	4	4	5	2	2	17	3.4	2	6	4	2	4	3	1	1	23	2.875	40	3.07692	3	3	1	1	5	1	1	1	3	3	1	3	5	1	3	1	20	1.66667	4	2	1
162	2	2	3	3	3	3	3	1	3	2	3	3	3	2	13	2.6	2	1	2	2	2	2	2	2	15	1.875	28	2.15385	2	4	2	4	4	2	4	4	4	2	3	3	3	3	1	3	35	2.91667	1	2	4
163	2	2	3	3	3	3	2	1	3	6	6	5	6	6	29	5.8	5	5	6	5	5	6	5	6	43	5.375	72	5.53846	3	3	3	3	4	2	3	3	3	3	3	3	3	3	3	3	35	2.91667	3	3	3
164	2	2	4	1	3	4	4	1	2	1	1	3	1	1	7	1.4	4	4	1	4	4	5	4	4	30	3.75	37	2.84615	3	3	3	3	3	3	3	1	3	3	2	3	3	3	3	1	31	2.58333	2	5	3
165	2	2	3	3	3	2	2	1	8	4	4	5	3	2	18	3.6	4	7	3	2	8	6	3	2	35	4.375	53	4.07692	2	4	2	2	3	3	3	2	3	3	2	2	3	3	2	1	29	2.41667	2	3	3
166	2	2	3	3	2	3	2	2	3	3	2	5	2	1	13	2.6	7	6	7	1	4	8	5	5	43	5.375	56	4.30769	1	5	4	4	1	5	4	4	2	4	3	4	2	4	3	3	47	3.91667	1	2	4
167	2	2	3	3	2	3	2	1	3	5	5	5	5	4	24	4.8	4	4	5	4	4	5	4	4	34	4.25	58	4.46154	4	2	4	4	4	2	4	4	4	2	4	4	4	2	5	4	41	3.41667	5	4	4
168	1	2	3	3	2	1	2	2	3	8	5	5	8	8	34	6.8	7	4	3	4	7	8	3	7	43	5.375	77	5.92308	1	5	3	5	1	5	4	4	2	4	4	5	1	5	4	3	51	4.25	1	4	4
169	2	2	3	3	2	2	2	2	3	3	1	1	1	1	7	1.4	7	1	1	1	2	1	1	7	21	2.625	28	2.15385	3	3	3	2	5	1	2	2	3	3	3	3	2	4	2	2	30	2.5	2	3	2
170	2	3	3	3	4	3	2	1	3	2	2	3	3	3	13	2.6	7	7	3	1	8	5	9	7	47	5.875	60	4.61538	1	5	2	5	2	4	5	3	3	3	3	3	3	3	2	2	40	3.33333	2	2	5
171	2	2	3	3	2	2	2	2	3	1	1	1	2	1	6	1.2	3	6	3	1	6	3	2	4	28	3.5	34	2.61538	3	3	4	4	2	4	2	3	3	3	2	4	2	4	4	3	40	3.33333	2	3	4
172	2	2	3	3	3	2	2	1	3	7	6	6	5	7	31	6.2	7	8	4	4	9	8	6	6	52	6.5	83	6.38462	1	5	3	3	4	2	4	3	2	4	3	4	2	4	3	4	42	3.5	1	3	5
173	2	3	3	3	4	4	2	1	3	6	6	5	6	5	28	5.6	9	8	7	5	5	6	5	7	52	6.5	80	6.15385	1	5	3	5	1	5	2	3	3	3	3	3	3	3	2	4	41	3.41667	5	2	5
174	2	3	3	3	4	4	2	1	3	6	5	4	5	3	23	4.6	5	5	1	4	8	4	3	1	31	3.875	54	4.15385	1	5	3	3	3	3	3	3	3	3	3	3	3	3	4	3	39	3.25	1	3	3
175	2	3	3	3	3	3	3	1	8	4	5	3	4	1	17	3.4	5	5	3	5	5	4	1	2	30	3.75	47	3.61538	1	5	4	5	5	1	3	4	3	3	5	2	3	3	5	4	44	3.66667	5	5	4
176	2	3	3	3	4	4	3	1	3	2	1	2	2	2	9	1.8	6	4	2	1	1	3	1	1	19	2.375	28	2.15385	3	3	1	2	4	2	3	3	4	2	3	2	4	2	2	3	28	2.33333	1	4	2
177	2	2	3	3	1	2	2	2	3	1	2	1	1	1	6	1.2	1	3	1	1	2	1	1	1	11	1.375	17	1.30769	5	1	1	1	5	1	1	1	2	4	4	1	4	2	1	2	20	1.66667	2	5	1
178	2	2	3	3	3	2	2	1	8	4	3	4	4	3	18	3.6	5	6	3	2	5	3	1	4	29	3.625	47	3.61538	3	3	2	3	3	3	2	2	2	4	3	3	4	2	2	3	32	2.66667	2	3	3
179	2	3	3	3	4	3	3	1	2	4	5	5	4	2	20	4	6	6	5	1	7	7	8	1	41	5.125	61	4.69231	2	4	4	5	2	4	4	2	2	4	3	4	2	4	2	4	44	3.66667	1	3	4
180	1	2	3	3	1	1	2	2	2	4	1	5	1	1	12	2.4	4	5	4	1	7	3	4	1	29	3.625	41	3.15385	3	3	4	3	2	4	3	3	2	4	3	3	2	4	3	3	40	3.33333	1	3	3
181	2	2	3	3	1	1	1	2	2	1	1	3	2	1	8	1.6	3	3	2	1	2	2	1	1	15	1.875	23	1.76923	3	3	4	4	5	1	2	4	3	3	2	1	2	4	4	3	35	2.91667	2	3	2
182	2	2	3	3	1	1	1	2	2	5	4	5	5	4	23	4.6	4	5	2	4	5	5	4	4	33	4.125	56	4.30769	3	3	3	3	3	3	3	3	3	3	3	3	3	3	3	3	36	3	2	3	3
183	2	2	3	1	2	1	2	1	2	5	5	5	5	4	24	4.8	5	7	7	5	6	6	5	4	45	5.625	69	5.30769	3	3	3	3	3	3	3	3	3	3	3	3	3	3	2	3	35	2.91667	2	3	3
184	2	3	3	3	4	2	2	1	2	5	3	3	4	3	18	3.6	5	6	3	1	5	4	2	5	31	3.875	49	3.76923	4	2	3	3	3	3	3	2	3	3	4	4	3	3	2	3	35	2.91667	2	4	3
185	2	2	3	1	2	2	2	1	2	6	3	5	5	5	24	4.8	7	8	6	4	10	8	7	6	56	7	80	6.15385	1	5	2	4	3	3	3	1	2	4	2	4	2	4	4	3	39	3.25	1	2	4
186	2	2	3	3	3	3	2	1	2	1	1	1	1	1	5	1	1	1	1	1	1	1	1	1	8	1	13	1	5	1	1	1	5	1	1	1	5	1	1	1	5	1	3	1	14	1.16667	4	5	1
187	2	2	3	3	3	1	2	1	2	5	5	5	5	4	24	4.8	4	5	5	4	5	5	4	4	36	4.5	60	4.61538	3	3	3	3	3	3	3	3	3	3	3	3	3	3	3	3	36	3	2	3	3
188	2	2	3	3	2	2	2	1	2	6	1	1	1	1	10	2	4	6	1	1	4	2	2	1	21	2.625	31	2.38462	3	3	2	2	5	1	3	1	3	3	1	2	4	2	2	1	23	1.91667	1	3	3
189	2	2	3	3	3	3	2	1	2	9	4	6	4	5	28	5.6	8	8	6	7	9	9	9	8	64	8	92	7.07692	1	5	3	5	4	2	3	4	1	5	4	4	3	3	3	3	44	3.66667	2	5	4
190	2	2	3	3	1	1	2	2	2	9	8	7	8	7	39	7.8	8	10	9	7	9	9	8	8	68	8.5	107	8.23077	4	2	3	4	4	2	4	4	3	3	3	5	4	2	4	3	39	3.25	2	4	4
191	2	2	4	1	2	4	3	2	1	2	1	2	1	1	7	1.4	4	3	2	1	2	1	1	1	15	1.875	22	1.69231	3	3	3	3	1	5	3	3	3	3	3	3	3	3	3	3	38	3.16667	2	2	3
192	2	2	3	1	2	2	2	2	3	7	3	8	4	3	25	5	6	7	7	7	10	10	9	7	63	7.875	88	6.76923	1	5	5	4	3	3	4	5	3	3	4	5	2	4	3	5	50	4.16667	1	3	4
193	2	2	3	3	2	1	2	1	3	8	7	8	8	7	38	7.6	7	7	7	6	8	8	7	7	57	7.125	95	7.30769	1	5	5	5	2	4	4	4	2	4	3	3	1	5	3	3	48	4	2	3	5
194	2	2	3	3	2	2	2	2	2	6	6	6	6	5	29	5.8	7	8	10	5	6	6	5	4	51	6.375	80	6.15385	3	3	3	3	3	3	3	3	3	3	3	3	3	3	3	3	36	3	2	3	3
195	1	2	3	3	2	3	2	1	2	6	7	6	5	7	31	6.2	9	8	6	6	5	9	9	7	59	7.375	90	6.92308	2	4	3	3	3	3	3	3	3	3	3	3	3	3	3	3	37	3.08333	1	3	3
196	2	3	3	3	4	2	3	1	2	2	1	3	2	1	9	1.8	2	3	1	1	4	2	1	1	15	1.875	24	1.84615	3	3	2	2	1	5	1	1	1	5	1	1	1	5	2	1	29	2.41667	5	5	2
197	2	3	3	3	4	2	2	2	2	5	6	6	6	5	28	5.6	5	7	5	6	6	6	5	6	46	5.75	74	5.69231	3	3	2	3	3	3	3	3	3	3	3	3	3	3	3	3	35	2.91667	2	2	3
198	2	3	3	3	4	3	2	1	2	6	6	5	5	5	27	5.4	6	6	6	5	5	6	5	5	44	5.5	71	5.46154	3	3	3	3	3	3	3	3	3	3	3	3	3	3	2	3	35	2.91667	2	3	3
199	2	4	3	3	4	2	3	1	2	1	1	2	1	1	6	1.2	1	1	1	1	2	1	1	4	12	1.5	18	1.38462	3	3	2	2	2	4	2	1	3	3	1	3	3	3	3	3	30	2.5	2	3	3
200	2	2	3	3	1	2	1	2	2	7	5	5	7	7	31	6.2	6	8	2	1	9	4	7	4	41	5.125	72	5.53846	2	4	5	4	2	4	5	2	2	4	2	2	2	4	4	2	42	3.5	1	5	2
201	2	2	3	3	3	3	2	1	2	2	1	2	1	1	7	1.4	4	7	9	6	7	6	7	6	52	6.5	59	4.53846	3	3	2	4	4	2	2	2	4	2	1	3	4	2	2	3	28	2.33333	2	1	2
202	2	3	3	3	4	4	2	1	2	1	1	1	3	1	7	1.4	5	4	2	4	8	4	4	3	34	4.25	41	3.15385	1	5	3	3	3	3	3	1	4	2	1	2	3	3	2	3	31	2.58333	1	1	3
203	2	3	3	3	4	4	2	1	3	4	4	4	3	3	18	3.6	2	3	4	4	3	2	3	4	25	3.125	43	3.30769	2	4	1	2	3	3	2	1	2	4	2	2	3	3	3	1	28	2.33333	2	4	3
204	2	3	3	3	4	1	3	1	2	1	1	1	1	1	5	1	1	1	1	4	1	1	1	9	19	2.375	24	1.84615	5	1	1	1	5	1	1	1	5	1	1	1	5	1	1	1	12	1	1	1	1
205	2	2	3	3	2	1	2	2	2	3	3	2	1	1	10	2	4	4	7	2	4	2	3	1	27	3.375	37	2.84615	3	3	4	2	2	4	3	2	3	3	1	2	4	2	1	2	29	2.41667	3	4	2
206	2	3	3	3	4	2	2	1	2	4	4	1	2	1	12	2.4	5	6	2	5	2	2	1	6	29	3.625	41	3.15385	3	3	2	2	4	2	2	1	3	3	2	3	3	3	1	1	25	2.08333	2	4	2
207	2	3	3	3	4	2	3	2	2	2	1	1	1	2	7	1.4	1	6	1	4	3	1	2	5	23	2.875	30	2.30769	4	2	1	1	5	1	1	1	1	5	1	1	5	1	2	1	18	1.5	5	5	1
208	2	2	3	3	3	2	2	2	2	3	3	3	3	4	16	3.2	2	3	3	7	3	3	3	7	31	3.875	47	3.61538	3	3	3	3	3	3	3	3	3	3	3	3	3	3	3	3	36	3	2	3	3
209	2	2	3	3	3	3	2	1	2	4	1	1	1	2	9	1.8	3	2	2	1	1	1	3	4	17	2.125	26	2	2	4	3	1	4	2	1	3	4	2	2	2	3	3	2	2	27	2.25	2	3	3
210	2	2	3	3	2	2	2	1	2	1	1	1	5	2	10	2	4	5	1	1	6	5	4	4	30	3.75	40	3.07692	3	3	2	3	1	5	2	2	3	3	3	3	3	3	1	1	31	2.58333	2	3	2
211	2	3	3	3	4	2	3	1	2	7	7	5	7	5	31	6.2	3	4	7	6	6	6	5	6	43	5.375	74	5.69231	4	2	3	3	4	2	3	3	4	2	3	3	3	3	1	3	31	2.58333	3	3	3
212	2	4	3	1	4	4	4	1	3	5	1	7	1	8	22	4.4	9	4	2	4	9	5	2	3	38	4.75	60	4.61538	1	5	4	5	3	3	5	2	1	5	1	3	1	5	1	2	41	3.41667	3	1	5
213	2	2	3	3	2	3	2	2	1	5	5	5	3	4	22	4.4	4	4	5	4	4	5	4	4	34	4.25	56	4.30769	2	4	3	3	3	3	3	3	3	3	3	3	3	3	3	3	37	3.08333	2	3	3
214	2	2	3	1	2	2	3	2	2	5	2	7	6	6	26	5.2	8	10	8	4	9	9	9	9	66	8.25	92	7.07692	1	5	5	5	3	3	4	5	4	2	3	5	3	3	4	4	48	4	2	3	5
215	2	3	3	3	4	3	2	1	2	5	3	6	3	3	20	4	4	6	7	2	7	3	6	1	36	4.5	56	4.30769	2	4	4	3	2	4	2	2	3	3	2	3	2	4	2	3	36	3	2	4	3
216	2	2	3	1	2	2	3	1	1	6	7	6	4	6	29	5.8	6	7	7	5	9	8	6	6	54	6.75	83	6.38462	2	4	5	4	3	3	4	4	3	3	3	4	2	4	3	4	45	3.75	3	3	4
217	2	2	3	3	2	2	2	2	2	4	4	6	4	6	24	4.8	6	5	8	4	10	7	6	5	51	6.375	75	5.76923	1	5	5	5	1	5	4	4	1	5	2	5	1	5	4	4	53	4.41667	2	3	5
218	2	2	3	3	2	2	2	2	2	6	7	7	7	8	35	7	6	7	4	7	10	9	4	7	54	6.75	89	6.84615	1	5	3	5	1	5	5	3	1	5	3	3	1	5	3	3	48	4	2	3	5
219	2	2	3	3	3	2	2	1	2	1	1	1	1	1	5	1	1	2	1	4	1	1	1	4	15	1.875	20	1.53846	5	1	1	1	5	1	1	1	5	1	1	1	5	1	2	1	13	1.08333	5	5	1
220	2	3	3	3	4	2	3	1	2	5	5	5	4	4	23	4.6	6	7	4	4	8	4	4	4	41	5.125	64	4.92308	3	3	3	3	3	3	3	3	3	3	2	3	2	4	4	2	36	3	3	4	4
221	2	2	3	3	2	1	2	2	2	3	5	6	5	5	24	4.8	7	8	5	6	10	8	9	7	60	7.5	84	6.46154	1	5	2	3	3	3	3	3	1	5	2	3	3	3	3	2	37	3.08333	4	5	3
222	2	2	3	3	2	2	2	1	2	6	6	6	5	6	29	5.8	5	6	6	3	6	6	5	5	42	5.25	71	5.46154	2	4	3	3	3	3	3	3	3	3	3	3	3	3	3	3	37	3.08333	2	4	3
223	1	3	3	3	3	4	2	1	3	5	1	5	6	1	18	3.6	9	7	2	1	8	9	8	8	52	6.5	70	5.38462	1	5	3	5	4	2	5	1	3	3	5	4	2	4	4	5	46	3.83333	1	4	3
224	2	4	2	3	4	2	2	1	2	5	5	2	1	1	14	2.8	5	5	3	1	6	2	1	1	24	3	38	2.92308	2	4	2	3	2	4	3	2	3	3	2	3	3	3	1	3	33	2.75	1	4	3
225	2	2	3	3	1	2	1	2	3	8	9	8	9	8	42	8.4	4	5	5	4	10	10	9	9	56	7	98	7.53846	1	5	5	5	1	5	5	5	1	5	5	1	1	5	5	5	56	4.66667	1	1	5
226	2	4	3	3	4	3	3	1	2	3	3	4	3	1	14	2.8	3	5	6	1	2	3	2	1	23	2.875	37	2.84615	3	3	4	2	4	2	3	3	3	3	3	3	3	3	2	4	35	2.91667	3	4	2
227	2	2	3	3	1	1	1	2	2	1	1	2	2	1	7	1.4	2	4	1	1	4	2	2	1	17	2.125	24	1.84615	4	2	1	2	2	4	1	1	2	4	3	2	4	2	2	2	26	2.16667	3	3	2
228	2	2	3	3	1	1	2	2	2	3	1	3	2	1	10	2	5	6	3	1	8	5	2	5	35	4.375	45	3.46154	3	3	3	3	2	4	3	4	3	3	3	3	2	4	3	3	39	3.25	1	2	4
229	2	3	3	1	4	2	3	1	2	5	3	5	3	2	18	3.6	7	8	3	3	6	2	3	6	38	4.75	56	4.30769	2	4	3	4	5	1	4	4	4	2	4	3	3	3	4	2	38	3.16667	3	3	3
230	2	2	3	3	1	1	1	2	2	6	7	4	3	3	23	4.6	2	4	7	3	7	8	3	6	40	5	63	4.84615	2	4	4	2	3	3	5	3	2	4	3	3	3	3	2	3	39	3.25	3	5	4
231	2	2	3	3	1	1	1	2	2	1	1	1	1	1	5	1	4	1	1	1	1	1	1	1	11	1.375	16	1.23077	4	2	1	1	4	2	1	1	5	1	1	2	4	2	1	2	17	1.41667	3	5	1
232	2	2	3	3	1	1	2	2	2	3	3	3	3	2	14	2.8	2	3	3	2	3	3	2	2	20	2.5	34	2.61538	3	3	3	3	2	4	3	1	3	3	1	3	3	3	4	3	34	2.83333	2	3	1
233	2	2	3	1	2	1	2	1	2	6	7	6	8	7	34	6.8	6	7	6	6	7	8	7	7	54	6.75	88	6.76923	5	1	4	4	4	2	4	4	5	1	4	4	4	2	3	4	37	3.08333	4	4	4
234	2	2	3	3	2	1	1	2	8	3	1	4	3	1	12	2.4	4	3	3	1	5	5	3	2	26	3.25	38	2.92308	3	3	3	5	2	4	2	3	4	2	1	3	2	4	2	2	34	2.83333	3	4	2
235	2	3	3	3	3	3	2	1	2	6	7	6	7	7	33	6.6	6	5	7	4	9	9	9	9	58	7.25	91	7	3	3	4	3	3	3	4	3	3	3	4	3	4	2	3	4	39	3.25	3	3	2
236	2	2	3	3	3	2	2	2	2	3	3	2	2	2	12	2.4	1	1	1	1	8	2	4	2	20	2.5	32	2.46154	1	5	4	3	3	3	3	3	3	3	3	3	3	3	3	3	39	3.25	2	3	3
237	2	2	3	3	2	3	2	1	2	7	9	8	7	7	38	7.6	7	8	10	7	8	9	9	9	67	8.375	105	8.07692	1	5	5	5	3	3	4	4	4	2	4	4	4	2	4	4	46	3.83333	1	5	5
238	2	2	3	3	1	1	1	2	2	8	1	1	1	1	12	2.4	5	9	5	1	6	4	2	1	33	4.125	45	3.46154	2	4	3	3	3	3	3	4	4	2	2	3	2	4	2	2	35	2.91667	2	4	3
239	2	2	3	1	2	2	2	1	2	2	1	5	1	2	11	2.2	6	3	1	1	7	6	8	1	33	4.125	44	3.38462	4	2	1	5	3	3	4	1	5	1	1	5	3	3	3	1	30	2.5	1	3	4
240	2	2	3	3	1	1	1	2	2	1	1	3	1	1	7	1.4	4	7	2	1	4	2	1	1	22	2.75	29	2.23077	3	3	4	2	5	1	2	1	2	4	1	5	5	1	4	2	30	2.5	4	5	1
241	2	3	3	3	4	4	3	1	1	4	5	5	1	4	19	3.8	6	7	6	5	7	9	9	8	57	7.125	76	5.84615	1	5	2	5	1	5	5	5	1	5	2	5	1	5	5	4	53	4.41667	1	4	5
242	2	3	3	1	4	3	3	1	1	5	1	5	3	3	17	3.4	6	6	7	1	4	6	3	5	38	4.75	55	4.23077	1	5	4	4	4	2	4	4	3	3	4	3	4	2	4	4	43	3.58333	1	4	4
243	2	3	3	1	4	3	4	1	2	3	2	3	3	3	14	2.8	5	4	4	4	3	4	3	2	29	3.625	43	3.30769	2	4	3	2	3	3	2	1	2	4	2	3	3	3	2	1	30	2.5	2	4	2
244	2	3	3	1	4	3	3	1	1	6	1	5	2	1	15	3	4	5	3	1	1	3	1	1	19	2.375	34	2.61538	1	5	4	4	4	2	4	2	4	2	4	4	4	2	3	4	40	3.33333	2	4	4
245	2	3	3	1	4	3	4	1	1	1	2	5	2	4	14	2.8	5	7	5	1	4	5	9	3	39	4.875	53	4.07692	3	3	3	4	4	2	3	2	3	3	3	3	3	3	4	3	36	3	1	3	3
246	2	3	3	3	4	2	3	1	2	2	5	3	3	5	18	3.6	3	6	3	1	10	3	2	3	31	3.875	49	3.76923	4	2	2	3	5	1	5	3	5	1	5	5	3	3	2	4	36	3	4	5	4
247	2	2	3	3	3	3	2	1	1	3	3	3	2	1	12	2.4	5	2	1	1	1	5	1	1	17	2.125	29	2.23077	4	2	2	2	2	4	1	1	4	2	2	3	2	4	1	1	25	2.08333	2	4	2
248	2	2	3	3	3	2	3	1	1	3	3	3	1	1	11	2.2	4	5	3	1	3	5	2	1	24	3	35	2.69231	3	3	4	4	2	4	4	4	3	3	5	3	2	4	4	4	46	3.83333	1	2	4
249	2	3	3	3	4	3	2	1	1	3	3	4	2	1	13	2.6	6	4	2	3	6	5	4	3	33	4.125	46	3.53846	3	3	3	4	2	4	3	3	2	4	2	2	3	3	2	3	36	3	1	2	4
250	2	4	3	3	4	2	3	1	1	4	3	4	4	4	19	3.8	6	5	3	3	8	5	2	3	35	4.375	54	4.15385	3	3	1	3	4	2	2	2	3	3	3	3	3	3	2	3	30	2.5	2	4	3
251	2	4	3	3	4	3	2	1	1	5	4	4	3	4	20	4	4	4	3	1	4	3	1	1	21	2.625	41	3.15385	1	5	3	2	2	4	1	3	3	3	3	2	5	1	2	3	32	2.66667	4	5	2
252	2	3	3	3	4	4	2	1	1	2	1	1	1	1	6	1.2	2	2	1	1	1	1	1	1	10	1.25	16	1.23077	3	3	1	3	3	3	1	1	3	3	1	4	4	2	2	3	27	2.25	3	4	1
253	2	2	3	3	2	2	2	1	1	3	3	3	3	2	14	2.8	4	5	3	2	4	3	3	2	26	3.25	40	3.07692	3	3	3	3	4	2	2	2	4	2	1	3	4	2	2	2	27	2.25	2	3	2
254	2	3	3	3	4	3	3	1	1	5	2	4	2	2	15	3	3	5	9	1	7	8	7	2	42	5.25	57	4.38462	2	4	5	5	4	2	4	5	1	5	5	5	2	4	5	5	54	4.5	1	4	1
255	2	3	3	1	4	3	3	1	1	2	2	3	3	1	11	2.2	2	2	2	1	1	2	1	1	12	1.5	23	1.76923	3	3	2	3	5	1	1	1	4	2	2	3	5	1	3	3	25	2.08333	2	3	2
256	2	3	2	3	3	4	2	1	1	3	2	2	2	1	10	2	1	2	1	1	8	2	1	1	17	2.125	27	2.07692	3	3	2	4	2	4	1	1	3	3	3	3	2	4	2	1	31	2.58333	2	5	3
257	2	2	3	3	1	2	1	2	1	2	1	3	3	2	11	2.2	2	5	2	2	2	2	2	2	19	2.375	30	2.30769	3	3	2	3	2	4	2	2	2	4	4	3	3	3	2	2	34	2.83333	1	2	2
258	2	3	3	1	4	4	3	1	1	3	1	2	1	1	8	1.6	4	2	1	1	2	1	1	1	13	1.625	21	1.61538	2	4	1	3	3	3	1	1	3	3	3	3	3	3	3	3	31	2.58333	2	1	3
259	2	2	3	3	2	2	2	2	2	3	3	2	1	1	10	2	4	4	7	1	4	2	3	2	30	3.75	40	3.07692	3	3	4	2	2	4	3	2	3	3	1	2	4	2	1	2	29	2.41667	3	4	2
260	2	3	3	3	4	3	2	1	2	4	4	1	2	1	13	2.6	5	5	2	1	1	2	1	2	24	3	37	2.84615	3	3	2	2	4	2	2	1	3	3	2	3	3	3	3	1	26	2.16667	2	4	2
261	2	4	3	3	4	2	3	2	2	2	1	1	1	2	8	1.6	1	6	1	1	3	1	2	1	17	2.125	25	1.92308	4	2	1	1	5	1	1	1	1	5	1	1	5	1	2	1	18	1.5	4	5	1
262	2	2	3	3	2	2	2	1	2	6	7	6	5	6	34	6.8	6	7	7	5	9	8	6	6	59	7.375	93	7.15385	2	4	5	4	3	3	4	4	3	3	3	4	2	4	3	4	45	3.75	2	3	4
263	2	2	3	3	2	1	2	2	2	7	8	7	7	7	43	8.6	6	7	4	7	9	10	4	7	59	7.375	102	7.84615	1	5	3	5	1	5	5	3	1	5	3	3	1	5	4	3	48	4	2	3	5
264	2	2	3	3	1	1	1	2	2	1	1	2	2	1	8	1.6	2	4	1	1	4	2	2	1	20	2.5	28	2.15385	4	2	1	2	2	4	1	1	2	4	3	2	4	2	3	2	26	2.16667	3	3	2
265	2	3	3	1	4	3	3	1	2	5	3	5	3	2	19	3.8	7	7	3	3	5	2	3	1	37	4.625	56	4.30769	2	4	3	4	5	1	4	4	4	2	4	3	3	3	3	2	38	3.16667	3	3	3
266	2	4	3	1	4	3	3	1	1	5	1	5	2	1	16	3.2	4	5	3	1	1	3	1	1	23	2.875	39	3	1	5	4	4	4	2	4	2	4	2	4	4	4	2	4	4	41	3.41667	2	4	4
267	2	3	3	3	3	3	2	1	1	3	3	3	3	1	13	2.6	5	2	1	1	1	5	1	1	21	2.625	34	2.61538	4	2	2	2	2	4	1	1	4	2	2	3	2	4	1	1	25	2.08333	2	4	2
268	2	3	3	3	4	3	2	1	1	4	4	6	5	4	32	6.4	4	4	3	1	4	3	1	1	26	3.25	58	4.46154	1	5	3	2	2	4	1	3	3	3	3	2	5	1	2	3	32	2.66667	4	5	2
269	2	4	3	1	4	3	3	1	1	2	2	3	3	1	12	2.4	2	2	2	7	1	2	1	6	18	2.25	30	2.30769	3	3	2	3	5	1	1	1	4	2	2	3	5	1	2	3	25	2.08333	2	3	2
270	1	2	3	1	2	2	2	1	2	1	3	3	3	2	13	2.6	4	5	7	7	8	5	4	6	50	6.25	63	4.84615	3	3	3	3	3	3	3	3	3	3	3	3	3	3	3	3	36	3	2	3	3
271	2	2	3	3	2	2	2	1	2	6	6	7	5	5	32	6.4	8	6	6	5	8	6	5	5	54	6.75	86	6.61538	3	3	3	3	3	3	3	3	3	3	3	3	3	3	3	3	36	3	2	3	3
272	2	2	3	3	3	2	3	1	3	2	3	3	3	4	14	2.8	2	2	2	2	3	2	2	2	21	2.625	35	2.69231	2	4	2	4	4	2	4	4	4	2	3	3	3	3	3	3	37	3.08333	1	2	4
273	2	2	3	3	2	2	3	2	3	3	1	1	1	1	7	1.4	7	1	1	1	2	1	1	1	16	2	23	1.76923	3	3	3	2	5	1	2	2	3	3	3	3	2	4	3	2	30	2.5	2	3	2
274	2	2	3	3	1	1	2	2	2	9	8	8	7	6	43	8.6	8	10	9	7	9	9	8	8	73	9.125	116	8.92308	4	2	3	4	4	2	4	4	3	3	3	5	4	2	4	3	39	3.25	2	4	4
275	2	2	3	3	2	2	2	2	2	2	1	2	1	1	7	1.4	4	4	2	1	3	1	1	1	19	2.375	26	2	3	3	3	3	1	5	3	3	3	3	3	3	3	3	3	3	38	3.16667	2	2	3
276	2	2	3	1	2	2	2	2	3	7	3	7	4	3	27	5.4	6	7	7	7	10	10	9	7	67	8.375	94	7.23077	1	5	5	4	3	3	4	5	3	3	4	5	2	4	3	5	50	4.16667	1	3	4
277	2	2	3	3	2	4	2	1	3	8	6	7	7	7	39	7.8	7	6	7	6	7	8	7	6	61	7.625	100	7.69231	1	5	5	5	2	4	4	4	2	4	3	3	1	5	4	3	48	4	2	3	5
278	2	2	3	3	2	2	2	2	2	6	6	5	6	5	30	6	7	8	10	5	6	6	5	4	55	6.875	85	6.53846	3	3	3	3	3	3	3	3	3	3	3	3	3	3	4	3	36	3	2	3	3
279	2	3	3	3	4	2	3	1	2	1	1	1	1	1	5	1	1	1	1	1	1	1	1	1	8	1	13	1	5	1	1	1	5	1	1	1	5	1	1	1	5	1	2	1	12	1	1	1	1
280	2	2	3	3	2	2	2	2	2	3	3	2	1	1	10	2	4	4	7	1	4	2	3	1	30	3.75	40	3.07692	3	3	4	2	2	4	3	2	3	3	1	2	4	2	1	2	29	2.41667	3	4	2
281	2	3	3	3	4	3	2	1	2	4	4	1	2	1	13	2.6	5	5	2	1	1	2	1	2	24	3	37	2.84615	3	3	2	2	4	2	2	1	3	3	2	3	3	3	2	1	26	2.16667	2	4	2
282	2	4	2	3	4	1	3	2	2	2	1	1	1	2	8	1.6	1	6	1	1	3	1	2	1	17	2.125	25	1.92308	4	2	1	1	5	1	1	1	1	5	1	1	5	1	2	1	18	1.5	4	5	1
283	2	2	3	3	3	3	2	2	2	3	3	3	3	4	17	3.4	2	2	3	2	2	3	3	4	27	3.375	44	3.38462	3	3	3	3	3	3	3	3	3	3	3	3	3	3	2	3	36	3	2	3	3
284	2	3	3	1	4	4	2	1	8	3	3	4	5	3	19	3.8	1	3	2	2	5	5	4	3	31	3.875	50	3.84615	4	2	2	2	2	4	3	2	3	3	3	2	4	2	2	3	29	2.41667	3	4	3
285	1	3	3	1	3	3	2	1	1	2	1	1	1	1	6	1.2	4	4	2	1	1	1	1	1	18	2.25	24	1.84615	2	4	1	1	4	2	1	1	3	3	1	3	2	4	2	2	25	2.08333	1	2	1
286	2	2	3	3	2	2	2	2	8	5	3	4	2	1	17	3.4	7	8	5	2	10	8	4	4	52	6.5	69	5.30769	2	4	2	3	2	4	4	3	2	4	3	3	3	3	3	3	39	3.25	3	4	4
287	2	2	3	3	3	3	2	1	1	3	1	2	1	1	8	1.6	4	4	5	1	5	5	3	3	36	4.5	44	3.38462	3	3	3	3	2	4	2	3	3	3	2	3	3	3	2	3	35	2.91667	2	4	3
288	2	2	3	3	3	2	3	1	3	5	7	6	7	6	33	6.6	9	10	6	6	10	9	9	6	69	8.625	102	7.84615	1	5	1	5	1	5	5	1	1	5	2	1	1	5	3	3	41	3.41667	4	2	5
289	2	3	3	3	3	2	2	1	8	5	5	4	4	2	22	4.4	4	5	1	1	4	5	4	7	32	4	54	4.15385	3	3	4	3	3	3	3	3	3	3	3	3	3	3	3	3	37	3.08333	2	3	3
290	2	2	3	3	1	1	1	2	8	8	2	4	3	1	19	3.8	7	8	7	1	8	7	9	7	58	7.25	77	5.92308	2	4	3	3	2	4	2	3	3	3	3	3	2	4	3	3	38	3.16667	1	3	3
291	1	2	3	3	1	1	1	2	8	5	5	5	4	3	23	4.6	6	8	5	4	9	8	3	6	53	6.625	76	5.84615	3	3	3	4	4	2	3	2	2	4	3	2	3	3	3	3	35	2.91667	2	4	4
292	2	2	3	1	2	2	3	1	2	1	3	3	3	2	13	2.6	4	5	7	7	8	5	4	6	50	6.25	63	4.84615	3	3	3	3	3	3	3	3	3	3	3	3	3	3	3	3	36	3	2	3	3
293	2	3	3	3	4	2	3	1	2	3	3	5	4	5	21	4.2	5	6	4	3	7	7	5	5	46	5.75	67	5.15385	3	3	2	3	2	4	3	4	3	3	3	3	3	3	4	3	37	3.08333	2	3	3
294	2	3	3	3	4	3	2	1	3	5	6	5	5	5	30	6	8	9	7	5	5	6	5	7	59	7.375	89	6.84615	1	5	3	5	1	5	2	3	3	3	3	3	3	3	3	4	42	3.5	3	2	5
295	2	3	3	3	4	4	2	1	3	5	5	5	5	3	25	5	5	5	1	4	9	4	3	1	37	4.625	62	4.76923	1	5	3	3	3	3	3	3	3	3	3	3	3	3	3	3	38	3.16667	1	3	3
296	2	3	3	3	3	2	3	1	3	4	7	3	4	1	19	3.8	5	6	3	5	6	4	1	2	35	4.375	54	4.15385	1	5	4	5	5	1	3	4	3	3	5	2	3	3	5	4	44	3.66667	4	5	4
297	2	3	3	3	4	3	3	1	3	2	1	2	2	1	9	1.8	6	4	2	1	1	3	1	1	24	3	33	2.53846	3	3	1	2	4	2	3	3	4	2	3	2	4	2	2	3	28	2.33333	1	4	2
298	2	3	3	3	4	3	3	1	2	4	5	5	4	2	21	4.2	6	6	5	1	7	7	8	3	49	6.125	70	5.38462	2	4	4	5	2	4	4	2	2	4	3	4	2	4	2	4	44	3.66667	1	3	4
299	2	3	3	3	4	2	2	1	2	5	3	7	3	3	21	4.2	4	7	7	1	8	3	6	4	40	5	61	4.69231	2	4	4	3	2	4	2	2	3	3	2	3	2	4	3	3	37	3.08333	2	4	3
300	2	3	3	3	4	4	2	1	1	1	1	1	1	1	5	1	1	7	1	1	4	1	1	4	20	2.5	25	1.92308	4	2	1	1	1	5	1	1	3	3	3	4	3	3	2	2	28	2.33333	2	5	2
301	2	2	2	3	3	3	2	1	1	7	8	5	5	5	30	6	7	7	9	1	8	6	5	1	44	5.5	74	5.69231	3	3	3	3	3	3	3	3	3	3	3	3	3	3	3	3	36	3	2	3	3
302	2	3	4	1	3	2	4	1	1	1	1	4	3	1	10	2	5	5	1	4	5	4	7	1	32	4	42	3.23077	3	3	1	2	4	2	3	3	3	3	3	3	3	3	2	1	29	2.41667	2	3	2
303	2	3	3	1	2	3	2	2	1	3	1	2	1	1	8	1.6	6	4	4	5	7	4	6	5	41	5.125	49	3.76923	2	4	3	2	2	4	3	3	3	3	3	2	2	4	3	1	35	2.91667	1	3	4
304	2	2	3	3	1	1	2	1	3	7	1	1	1	1	11	2.2	3	5	1	4	1	1	1	2	18	2.25	29	2.23077	3	3	3	5	4	2	5	2	1	5	1	3	2	4	1	2	36	3	4	4	4
305	2	3	3	3	4	3	2	1	1	2	1	3	3	1	10	2	6	2	3	5	4	4	1	5	30	3.75	40	3.07692	3	3	2	4	5	1	2	1	2	4	2	4	3	3	1	1	28	2.33333	2	3	3
306	2	3	3	3	3	2	2	1	1	1	1	1	1	1	5	1	1	6	1	1	1	4	5	1	20	2.5	25	1.92308	4	2	3	3	5	1	4	3	3	3	3	3	3	3	3	3	34	2.83333	4	5	3
307	2	2	3	3	2	3	2	2	1	4	1	1	3	1	10	2	3	3	5	1	6	3	3	7	31	3.875	41	3.15385	3	3	4	4	2	4	2	4	2	4	3	4	2	4	3	4	43	3.58333	1	3	3
308	2	2	3	3	3	2	2	1	1	5	5	2	2	2	16	3.2	5	3	3	6	3	2	2	6	30	3.75	46	3.53846	1	5	1	1	3	3	3	1	3	3	2	1	4	2	3	1	26	2.16667	2	5	3
309	2	3	3	3	3	3	2	1	1	4	3	2	3	2	14	2.8	5	4	5	1	5	4	4	4	32	4	46	3.53846	2	4	2	3	2	4	2	2	2	4	3	2	2	4	3	3	36	3	1	3	3
310	2	4	2	3	4	2	2	2	1	1	1	5	1	1	9	1.8	4	4	5	1	7	5	4	4	34	4.25	43	3.30769	3	3	1	3	1	5	3	3	3	3	3	3	3	3	3	3	36	3	2	1	3
311	2	2	3	3	3	2	3	1	1	2	1	2	2	1	8	1.6	4	3	2	1	7	2	2	1	22	2.75	30	2.30769	4	2	2	4	4	2	3	2	3	3	2	3	3	3	3	3	32	2.66667	2	3	3
312	2	4	3	3	4	3	3	1	1	7	7	3	3	6	26	5.2	1	3	6	4	6	5	1	1	27	3.375	53	4.07692	1	5	4	2	1	5	1	1	3	3	2	3	3	3	2	1	32	2.66667	1	1	3
313	2	3	3	3	2	3	2	1	1	4	5	3	3	5	20	4	5	5	6	5	5	5	5	5	41	5.125	61	4.69231	3	3	4	3	3	3	3	3	3	3	3	3	3	3	2	3	36	3	2	4	4
314	2	2	3	3	1	2	1	2	1	7	4	4	3	2	20	4	6	7	4	4	7	4	7	2	41	5.125	61	4.69231	3	3	3	3	3	3	3	4	3	3	4	3	4	2	4	3	38	3.16667	2	3	3
315	2	2	3	3	2	3	2	2	1	5	6	3	3	5	22	4.4	5	5	6	5	5	6	5	5	42	5.25	64	4.92308	3	3	3	3	3	3	3	3	3	3	3	3	3	3	3	3	36	3	2	3	3
316	2	3	3	1	4	4	3	1	1	2	1	1	2	1	7	1.4	5	2	2	1	1	2	1	1	15	1.875	22	1.69231	3	3	3	3	4	2	2	2	3	3	4	2	3	3	2	3	32	2.66667	4	4	2
317	2	3	3	3	3	2	2	1	1	7	6	4	2	4	23	4.6	6	8	7	1	8	5	5	7	47	5.875	70	5.38462	1	5	2	5	1	5	5	5	1	5	3	5	1	5	5	2	52	4.33333	2	5	3
318	1	2	3	3	2	2	2	2	1	5	5	4	5	5	24	4.8	5	7	5	6	6	5	4	6	44	5.5	68	5.23077	4	2	4	4	4	2	4	3	4	2	4	4	4	2	4	3	38	3.16667	3	4	4
319	2	2	3	3	1	2	1	2	1	5	6	5	3	5	24	4.8	5	5	5	6	9	7	4	5	46	5.75	70	5.38462	1	5	3	5	4	2	5	3	3	3	3	4	3	3	3	3	42	3.5	1	2	4
320	2	2	3	3	3	3	2	2	1	5	5	5	3	5	23	4.6	6	6	10	6	7	7	5	5	52	6.5	75	5.76923	1	5	5	2	2	4	2	2	2	4	2	2	5	1	3	3	35	2.91667	1	1	2
321	2	2	3	3	2	4	2	1	1	4	6	5	2	5	22	4.4	3	3	5	4	4	6	5	4	34	4.25	56	4.30769	3	3	3	3	3	3	3	4	4	2	3	3	3	3	3	3	36	3	2	3	3
322	2	4	3	3	4	4	4	1	1	1	1	3	1	3	9	1.8	3	5	1	1	6	1	1	1	19	2.375	28	2.15385	1	5	1	1	5	1	1	1	5	1	1	5	5	1	2	1	21	1.75	4	5	5
323	2	3	3	1	4	2	3	1	1	2	1	1	1	1	6	1.2	1	2	4	1	1	1	1	1	12	1.5	18	1.38462	4	2	2	2	5	1	1	1	4	2	4	1	5	1	4	1	22	1.83333	3	5	1
324	2	3	3	3	3	2	3	1	1	4	3	4	4	5	20	4	7	8	5	4	9	6	4	2	45	5.625	65	5	4	2	4	5	5	1	5	2	3	3	3	4	4	2	4	4	39	3.25	3	4	4
325	2	4	3	1	4	3	4	1	8	6	3	6	6	5	26	5.2	3	4	4	5	4	4	3	4	31	3.875	57	4.38462	3	3	3	3	2	4	4	3	4	2	2	2	2	4	2	2	34	2.83333	2	3	2
326	2	2	3	3	1	3	1	2	1	1	1	1	1	1	5	1	4	2	1	1	1	1	1	1	12	1.5	17	1.30769	4	2	3	1	4	2	1	1	5	1	1	2	5	1	1	1	17	1.41667	2	3	1
327	2	2	3	3	1	2	1	2	1	6	5	5	5	4	25	5	4	6	6	5	8	7	4	4	44	5.5	69	5.30769	2	4	3	4	1	5	3	2	2	4	2	4	2	4	4	2	41	3.41667	2	3	4
328	2	2	3	3	2	2	2	1	1	2	1	1	1	1	6	1.2	2	5	5	1	4	3	2	2	24	3	30	2.30769	1	5	5	5	3	3	4	2	2	4	2	4	3	3	3	2	42	3.5	1	3	2
329	2	2	3	3	2	2	2	2	1	2	2	3	2	1	10	2	2	8	2	1	7	5	1	2	28	3.5	38	2.92308	3	3	4	3	3	3	4	4	3	3	3	3	3	3	3	3	39	3.25	3	4	3
330	2	2	3	3	2	3	2	1	1	5	5	3	3	2	18	3.6	4	4	5	1	6	3	3	2	28	3.5	46	3.53846	2	4	2	3	3	3	2	1	3	3	3	2	3	3	3	1	30	2.5	1	4	3
331	2	2	3	3	3	2	2	2	1	5	6	4	5	4	24	4.8	5	5	5	4	5	4	4	4	36	4.5	60	4.61538	3	3	2	4	2	4	4	3	3	3	2	3	3	3	1	2	34	2.83333	1	3	4
332	2	2	3	3	3	3	2	1	1	2	1	3	1	1	8	1.6	4	4	1	1	2	3	1	1	17	2.125	25	1.92308	3	3	1	2	5	1	3	1	3	3	3	3	3	3	2	2	27	2.25	2	4	3
[truncated: 74 more columns]
